# Supplementary material for: Dementia’s mortality in America: a local, regional, and temporal evaluation
Source: Dement Neuropsychol. 2026 Feb 6;20:e20250298. doi: 10.1590/1980-5764-DN-2025-0298 (PMC12885473; doi:10.1590/1980-5764-DN-2025-0298)
Supplement: Supplementary Material 2 [file 1980-5764-dn-20-e20250298-md2.xlsx]

## Sheet: South America
Segment indicates a specific time interval within the study period (2000–2019) where the trend was statistically modeled as linear. Some cohorts may exhibit more than one segment, reflecting changes in the trend over time. Lower Endpoint and Upper Endpoint define the start and end years of each segment, respectively. APC (Annual Percent Change) quantifies the average yearly change in dementia's m…
Country	Segment	Lower Endpoint	Upper Endpoint	APC	Lower CI	Upper CI	P-Value	Trends
Argentina	1	2000	2019	-0.7652*	-1.4846	-0.0471	0.033993	Decreasing
Brazil	1	2000	2004	14.7172*	11.8832	20.0647	< 0.000001	Increasing
Brazil	2	2004	2010	9.0012*	6.3343	10.2253	0.004799	Increasing
Brazil	3	2010	2019	2.3156*	1.7303	2.9002	0.008398	Increasing
Chile	1	2000	2002	26.5871*	6.1947	47.1278	0.002400	Increasing
Chile	2	2002	2009	-0.7997	-6.0839	2.7929	0.451910	Stationary
Chile	3	2009	2019	-4.6669*	-19.1130	-0.7542	0.044391	Decreasing
Colombia	1	2000	2012	5.8771	-1.9159	14.4599	0.084383	Stationary
Colombia	2	2012	2015	32.6626*	1.3107	42.5350	0.044791	Increasing
Colombia	3	2015	2019	8.4784	-4.4040	16.9210	0.100380	Stationary
Ecuador	1	2000	2019	-1.1795*	-1.3621	-1.0085	< 0.000001	Decreasing
Guyana	1	2000	2003	2.5593	-5.9570	9.8501	0.451510	Stationary
Guyana	2	2003	2007	13.8745	-9.8543	19.7824	0.097580	Stationary
Guyana	3	2007	2010	-11.8568	-14.5278	1.6678	0.059988	Stationary
Guyana	4	2010	2019	0.1880	-1.5472	2.7767	0.638272	Stationary
Paraguay	1	2000	2013	13.5058*	10.8167	19.4518	< 0.000001	Increasing
Paraguay	2	2013	2019	-1.8819	-12.9037	3.8117	0.479504	Stationary
Peru	1	2000	2003	0.8927*	0.2844	2.0652	0.000400	Increasing
Peru	2	2003	2019	0.2191	-0.7333	0.2854	0.093181	Stationary
South America	1	2000	2003	2.2329*	1.4784	3.5607	< 0.000001	Increasing
South America	2	2003	2010	0.5890*	0.2535	0.9104	0.007199	Increasing
South America	3	2010	2015	-0.5870*	-1.5639	-0.1793	0.007199	Decreasing
South America	4	2015	2019	1.6701*	1.0293	2.9687	< 0.000001	Increasing
Suriname	1	2000	2009	-0.1653	-0.6774	0.0006	0.050390	Stationary
Suriname	2	2009	2012	1.2428*	0.3801	1.8488	0.002000	Increasing
Suriname	3	2012	2015	-1.5456*	-2.2074	-0.7380	0.006399	Decreasing
Suriname	4	2015	2019	7.0090*	6.4346	7.6090	< 0.000001	Increasing
Uruguay	1	2000	2014	-2.4156*	-3.9657	-1.4480	< 0.000001	Decreasing
Uruguay	2	2014	2019	6.6468*	2.1093	17.7409	0.003199	Increasing
Venezuela	1	2000	2003	7.2852*	0.5521	17.8873	0.028794	Increasing
Venezuela	2	2003	2006	-5.2165	-9.2087	10.8002	0.152769	Stationary
Venezuela	3	2006	2011	9.2135	-4.3555	16.1436	0.118776	Stationary
Venezuela	4	2011	2019	-1.7735	-3.8964	1.7997	0.083983	Stationary

## Sheet: North America
Segment indicates a specific time interval within the study period (2000–2019) where the trend was statistically modeled as linear. Some cohorts may exhibit more than one segment, reflecting changes in the trend over time. Lower Endpoint and Upper Endpoint define the start and end years of each segment, respectively. APC (Annual Percent Change) quantifies the average yearly change in dementia's m…
Cohort	Segment	Lower Endpoint	Upper Endpoint	APC	Lower CI	Upper CI	P-Value	Trends
Canada	1	2000	2004	-0.4876	-3.3804	1.0685	0.443911	Stationary
Canada	2	2004	2008	6.0684*	4.5625	8.4508	< 0.000001	Increasing
Canada	3	2008	2011	0.2891	-0.9330	2.2053	0.465507	Stationary
Canada	4	2011	2019	3.1990*	2.7599	4.9274	0.000400	Increasing
Mexico	1	2000	2009	6.1542*	4.9433	8.0549	< 0.000001	Increasing
Mexico	2	2009	2019	0.0099	-1.2208	0.9400	0.966207	Stationary
North America	1	2000	2004	2.9718	-0.0198	4.4488	0.051190	Stationary
North America	2	2004	2008	7.2385*	5.6626	9.2518	0.000800	Increasing
North America	3	2008	2019	2.1481*	1.7871	2.4583	0.002000	Increasing
United States of America	1	2000	2010	6.8911*	6.2576	7.6669	< 0.000001	Increasing
United States of America	2	2010	2019	1.4290*	0.7343	2.0028	0.000800	Increasing

## Sheet: Continental central America
Segment indicates a specific time interval within the study period (2000–2019) where the trend was statistically modeled as linear. Some cohorts may exhibit more than one segment, reflecting changes in the trend over time. Lower Endpoint and Upper Endpoint define the start and end years of each segment, respectively. APC (Annual Percent Change) quantifies the average yearly change in dementia's m…
Cohort	Segment	Lower Endpoint	Upper Endpoint	APC	Lower CI	Upper CI	P-Value	Trends
Belize	1	2000	2010	0.2023*	0.1022	0.3294	< 0.000001	Increasing
Belize	2	2010	2016	-0.6245*	-1.1498	-0.4110	< 0.000001	Decreasing
Belize	3	2016	2019	1.1822*	0.5658	2.1310	< 0.000001	Increasing
Central America	1	2000	2004	1.8751*	1.0598	3.7101	< 0.000001	Increasing
Central America	2	2004	2019	0.8158*	0.3084	0.9319	0.036793	Increasing
Costa Rica	1	2000	2007	11.8506*	0.9776	21.6990	0.042392	Increasing
Costa Rica	2	2007	2016	1.9709	-6.9642	19.2224	0.600280	Stationary
Costa Rica	3	2016	2019	11.3271*	3.1636	22.9438	0.006399	Increasing
El Salvador	1	2000	2019	-1.3874*	-2.1979	-0.6170	0.000400	Decreasing
Guatemala	1	2000	2005	1.8736*	1.1734	3.4168	0.003199	Increasing
Guatemala	2	2005	2015	-0.0433	-0.3538	0.5288	0.887423	Stationary
Guatemala	3	2015	2019	-1.5125*	-3.2949	-0.6089	0.000400	Decreasing
Honduras	1	2000	2007	0.4323*	0.2082	0.9004	0.003599	Increasing
Honduras	2	2007	2010	-1.5248*	-2.1396	-0.6035	0.003199	Decreasing
Honduras	3	2010	2013	2.8318*	1.8482	3.5107	0.002400	Increasing
Honduras	4	2013	2019	0.0696	-0.4057	0.3578	0.773045	Stationary
Nicaragua	1	2000	2002	41.8700*	4.6808	83.2666	0.000400	Increasing
Nicaragua	2	2002	2019	2.6558	-2.4660	4.0222	0.074385	Stationary
Panama	1	2000	2012	4.6422	-3.8770	6.7023	0.121176	Stationary
Panama	2	2012	2015	18.1011*	8.2443	24.3048	0.005999	Increasing
Panama	3	2015	2019	-1.8395	-12.9450	2.8858	0.318736	Stationary

## Sheet: Insular central America
Segment indicates a specific time interval within the study period (2000–2019) where the trend was statistically modeled as linear. Some cohorts may exhibit more than one segment, reflecting changes in the trend over time. Lower Endpoint and Upper Endpoint define the start and end years of each segment, respectively. APC (Annual Percent Change) quantifies the average yearly change in dementia's m…
Cohort	Segment	Lower Endpoint	Upper Endpoint	APC	Lower CI	Upper CI	P-Value	Trends
Antigua and Barbuda	1	2000	2002	-50.7396*	-72.6603	-1.9910	0.045191	Increasing
Antigua and Barbuda	2	2002	2007	61.6135*	34.0009	170.7151	0.023195	Increasing
Antigua and Barbuda	3	2007	2019	4.5565*	1.1798	7.9538	0.017596	Increasing
Bahamas	1	2000	2008	0.4799*	0.3298	0.6918	< 0.000001	Increasing
Bahamas	2	2008	2019	-0.2714*	-0.3976	-0.1710	< 0.000001	Increasing
Barbados	1	2000	2002	-24.6528*	-30.3601	-15.2369	< 0.000001	Increasing
Barbados	2	2002	2007	8.2348*	3.1100	13.4573	0.003599	Increasing
Barbados	3	2007	2010	39.8657*	33.7212	44.9957	0.000800	Increasing
Barbados	4	2010	2019	0.7159	-0.1715	1.5639	0.110778	Stationary
Cuba	1	2000	2009	5.9738*	4.2901	17.5537	0.000800	Increasing
Cuba	2	2009	2019	2.4762	-6.4146	3.7397	0.128374	Stationary
Dominican Republic	1	2000	2004	-0.1219	-1.4476	0.6292	0.499900	Stationary
Dominican Republic	2	2004	2007	1.7683*	0.0172	2.3479	0.048390	Increasing
Dominican Republic	3	2007	2019	-0.0501	-0.2230	0.1132	0.330734	Stationary
Grenada	1	2000	2008	-6.3698*	-17.2038	-2.5314	0.005199	Increasing
Grenada	2	2008	2011	31.2173*	10.8749	43.8988	0.002000	Increasing
Grenada	3	2011	2019	1.0106	-4.5275	3.7002	0.639472	Stationary
Haiti	1	2000	2019	0.3145	-0.0473	0.6816	0.080384	Stationary
Insular America	1	2000	2002	-0.7708	-1.6805	1.1055	0.365927	Stationary
Insular America	2	2002	2011	2.3410*	2.1265	2.8236	0.000400	Increasing
Insular America	3	2011	2019	0.0926	-0.1737	0.3471	0.451910	Stationary
Jamaica	1	2000	2019	-0.0373	-0.1730	0.0937	0.562288	Stationary
Saint Lucia	1	2000	2005	0.2773	-0.3433	0.6013	0.287942	Stationary
Saint Lucia	2	2005	2008	0.8354	-0.2469	1.1499	0.175965	Stationary
Saint Lucia	3	2008	2019	0.2022	-0.2653	0.6726	0.071186	Stationary
Trinidad and Tobago	1	2000	2010	0.0864	-0.5734	0.9356	0.763447	Stationary
Trinidad and Tobago	2	2010	2019	-4.2660*	-5.3790	-3.4759	< 0.000001	Increasing
